# Supplementary material for: A Stretchable and Transparent Electrode for Visual Electrophysiological Acquisition
Source: Biosensors (Basel). 2025 Oct 17;15(10):701. doi: 10.3390/bios15100701 (PMC12562454; doi:10.3390/bios15100701)
Supplement: Supplementary file 1 [file biosensors-15-00701-s001.zip]

Archive with 1 entries (1 files):
- biosensors-3884415-supplementary.pdf
